# Supplementary material for: Recyclable Palladium-Polysiloxane Catalyst with Ultra-Low Metal Leaching for Drug Synthesis
Source: Polymers (Basel). 2025 Nov 19;17(22):3066. doi: 10.3390/polym17223066 (PMC12656307; doi:10.3390/polym17223066)
Supplement: Supplementary file 1 [file polymers-17-03066-s001.zip]

Archive with 1 entries (1 files):
- polymers-3936652-supplementary.pdf
